# Supplementary material for: NKG2D upregulation sensitizes tumors to combined anti-PD1 and anti-VEGF therapy and prevents hearing loss
Source: Nat Commun. 2026 Feb 11;17:1148. doi: 10.1038/s41467-026-68865-8 (PMC12894996; doi:10.1038/s41467-026-68865-8)
Supplement: Supplementary file 4 — Source data [file 41467_2026_68865_MOESM4_ESM.xlsx]

## Sheet: Fig 1B-C
MVD			Pericyte coverage
Ctrl	aVEGF		Ctrl	aVEGF
43.94	42		20.28	34.1
40.42	42.03		18.83	36.37
50.19	41.12		21.03	33.41
43.82	37.89		17.17	28.04
46.22	43.21		18.19	35.13
42.19	40.33		20.76	29.03

## Sheet: Fig 1E
Ctrl	aVEGF
9.72	17.02
8.03	19.82
8.28	17.98
9.03	20.52
8.92	9.12
8.98	19.1

## Sheet: Fig 1I
Ctrl	aVEGF
15.14	30.3
5.34	47.29
28.91	18.1
17.39	38.23
9.38	26.19
24.12	39.72

## Sheet: Fig 1J
CTRL vs B20
CD8+/CD45+CD3+	CTRL	anti-VEGF		NK1.1+/CD45+	Ctrl	anti-VEGF		CD8+/Treg cell	Ctrl	anti-VEGF
	42.8	54.6			0.39	1.86			2	4.8
	39.6	55.4			0.49	3.98			2	5.2
	18.5	38.8			2.09	4.25			2.8	5.9
	18.6	37.2			0.2	1.18			3.2	6
	26.3	44.2			0.33	3.38			3.6	6.1
	29.5	49.7			1.5	2.7			1.7	7.3
	21.3	55.4			2	4.1			2.4	5.5
	29.7	59.9			1.1	4.78			3.9	6
	16.4	34.7			1.9	4.98			3.1	4.2
	18.8	57.4			1.6	4.97			3.7	3.8
		19.6

## Sheet: Fig 3A
CTRL vs B20 vs aPD1 vs comb
CD8+/CD45+CD3+	Ctrl	PD1	anti-VEGF	comb	CD8 T cell	NK1.1+/CD45+	Ctrl	PD1	anti-VEGF	comb		Gr+/CD45+CD11b+	ctrl	pd1	anti-VEGF	comb
	40.6	62.3	50.9	88.7			0.4	6.1	1.7	9.5			10	4	8.5	3.3
	24.8	57.1	29.1	73.4			2	6.3	1.4	8.3			11.6	4.2	6.9	3.1
	17.9	56.8	26.1	68.6			1.5	6.2	1.4	8			12.3	4.5	6.2	2.8
	18.6	55.9	37.9	62.1			0.2	5.7	1.7	6			13.9	4.6	3.2	1.9
	26.3	52.3	44.2	67.4			1.3	5.8	2.8	10.2			13.8	6.3	3.2	2.9
	21.3	40.2	49.7	57.9			1.7	4.7	3.8	9.3			9.6	5.4	6.8	1.6
	37	35.9	55.4	84.3			2.2	6.9	4.3	8.9			14.3	6.1	3.8	2.4
	38.7	59.5	53.2	71.2			2	5.1	3.2	6.4			12.1	4.9	7.1	1.8
	20.1	47.3	56.1	49.9			1.9	5.5	4.1	7.2			14.2	5.2	8.4	2.6
	25.4		32.5	64.2			1.8	5.9	3.9	7.5			13.2	4	6.2

## Sheet: Fig 3B
	IFNy						TNFa
Ctrl	31.4829	33.195	37.0241	34.7723	30.9874	37.5242	26.4272	32.1851	29.349	31.5723	33.1209	28.554
aPD1	100.227	108.522	101.984	111.326	105.294	99.2814	45.1271	57.253	48.2754	63.241	57.0502	60.172
aVEGF	90.8572	105.825	94.2037	82.5726	100.583	89.0216	17.6412	26.2834	23.971	24.5382	42.5927	35.22
Comb	123.776	152.774	119.483	155.663	152.826	154.072	110.324	130.663	89.7132	97.2524	111.123	143.895

## Sheet: Fig 3C
CD8-Perforin		CD8-Granzyme B		NK-Perforin		NK-Granzyme B
Ctrl	anti-VEGF	Ctrl	anti-VEGF	Ctrl	anti-VEGF	Ctrl	anti-VEGF
28.5	65.1	44.4	59.9	69.7	77.8	62.5	86.4
25.5	66.7	52.9	60.8	73.3	64	78.3	78.3
26.6	63.3	49.1	68.4	57.1	87.5	57.1	63.8
27.3	45.1	54.5	60.2	58.7	77.3	39.2	49.9
26.3	38	57.6	65.1	57.4	81.9	41.9	78
21.2	39	51.6	60.6	65.5	78.6	37.9	80.3
23	36.2	42.3	59.7	48.6	80.7	47.7	83.4
56.8	34.7	43.4	62	62.3	75.3	50.9	80.6
41.6	48.2	45.1	62.9	51.9	80.3	50.2	83.1
42.4	35.3	44.6	63	67.1	65.4	51.3	77.2
	41.1	51.3	58.7	58.3	77.2	41.8	82.2
	46			63.6	82.1	41	84.7

## Sheet: Fig 3G
	Ctrl				aVEGF
NF2 -NK	38.2	50.4	56.9	38.2	66.5	82.1	87.1	68.3
YAC-1	32	40.4	46.2	34.7	65.1	75.4	82.5	66.3
NF2 -CD8	13.2	21.1	18.7	19.4	46.2	57.7	58.4	54.1

## Sheet: Fig 3H
	Ctrl IgG						aVEGF
Nkg2d	1	1	1	1	1	1	4.92	4.95	5.34	6.09	5.52	4.96
Rae-1	1	1	1	1	1	1	9.04	10.23	9.78	10.76	9.27	9.01
H60a	1	1	1	1	1	1	3.97	4.17	3.95	4.23	3.86	4.01
Nkg2a	1	1	1	1	1	1	1.02	1.63	1.57	1.33	1.69	1.5

## Sheet: Fig 5E
Ctrl vs B20 switch to aPD1 vs Comb
CD8+/CD45+CD3+	anti-VEGF	anti-VEGF swich to aPD1	anti-VEGF+aPD1		NK1.1+/CD45+	anti-VEGF	anti-VEGF swich to aPD1	anti-VEGF+aPD1		Gr+/CD45+CD11b+	anti-VEGF	anti-VEGF switch aPD1	anti-VEGF+aPD1
	39.4	26.2	53.1			3.1	6.6	6.86			10.42	0.42	1.73
	13.7	68.9	43.2			1.46	8.45	4.47			9.01	1.29	0.9
	39.8	80.2	48.6			1.93	9.26	4.42			12.1	4.11	1.46
	10.3	76.4	48.7			2.57	13.1	9.78			12.6	3.63	1.56
	23.6	39.2	41.2			1.98	3.1	4.84			8.72	1.78	1.43
	20.6	45.1	47.4			1.25	4.52	5.03			7.65	2.22	1.61
	24.5	45.1	49.4			2.12	12.93	5.94			11.95	1.85	1.48
	27.5	46.8	44.4			1.46	2.03	7.43			10.72	1.5	2.45
	43.4	46.5	47.2			1.29	7.25	4.11			9.72	1.45	2.42
	40.1	58.6	55.2			1.11	10.63	5.12			10.85	2.83	2.56
		58.5	48.4									2.86	2.11
		58.8	57.6									2.68
		62.9										2.63

[truncated: 4 more sheets: Fig S1A, Fig S1F, Fig S2A, Fig S2B]
